# Supplementary material for: Predict, diagnose, and treat chronic kidney disease with machine learning: a systematic literature review
Source: J Nephrol. 2023 Feb 14;36(4):1101–17. doi: 10.1007/s40620-023-01573-4 (PMC10227138; doi:10.1007/s40620-023-01573-4)
Supplement: Supplementary file 3 — Supplementary file3 (XLSX 15 KB) [file 40620_2023_1573_MOESM3_ESM.xlsx]

## Sheet: Sheet 1
Primary Aim	Variable Name	#	%	Total per category
A) CKD Prognosis	Blood Pressure	24	7.01754	342
A) CKD Prognosis	Age	19	5.55556
A) CKD Prognosis	Cholesterol, serum	18	5.26316
A) CKD Prognosis	Sex	14	4.09357
A) CKD Prognosis	Hemoglobine, blood	13	3.80117
A) CKD Prognosis	Potassium, serum	13	3.80117
A) CKD Prognosis	Sodium, serum	12	3.50877
A) CKD Prognosis	Albumine, serum	11	3.21637
A) CKD Prognosis	BMI	11	3.21637
A) CKD Prognosis	Calcium, serum	11	3.21637
A) CKD Prognosis	Phosphate Serum	11	3.21637
A) CKD Prognosis	Creatinine, serum	10	2.92398
A) CKD Prognosis	Diabetes Mellitus	8	2.33918
A) CKD Prognosis	eGFR	8	2.33918
A) CKD Prognosis	Blood Iron	8	2.33918
A) CKD Prognosis	Blood Urea Nirtrogen	7	2.04678
A) CKD Prognosis	Drugs Used	7	2.04678
A) CKD Prognosis	Uric Acid Blood	6	1.75439
A) CKD Prognosis	Albumine, urine	5	1.46199
A) CKD Prognosis	Cardiovascular Disease, history	5	1.46199
A) CKD Prognosis	CKD Class	5	1.46199
A) CKD Prognosis	Liver Disease Various	5	1.46199
A) CKD Prognosis	Weight	5	1.46199
A) CKD Prognosis	Comorbidity Indexes	4	1.16959
A) CKD Prognosis	Dialysis Time	4	1.16959
A) CKD Prognosis	Ethnicity	4	1.16959
A) CKD Prognosis	Glucose, serum	4	1.16959
A) CKD Prognosis	Hb A1c	4	1.16959
A) CKD Prognosis	Parathyroid Markers Blood	4	1.16959
A) CKD Prognosis	Red Blood Cells, blood	4	1.16959
A) CKD Prognosis	Urine Protein	4	1.16959
A) CKD Prognosis	White Blood Cells Blood	4	1.16959
A) CKD Prognosis	Chlorum Serum	3	0.877193
A) CKD Prognosis	Height	3	0.877193
A) CKD Prognosis	Pcr	3	0.877193
A) CKD Prognosis	Smoking	3	0.877193
A) CKD Prognosis	Triglyceride	3	0.877193
A) CKD Prognosis	Chronic Glomerulonephritis	2	0.584795
A) CKD Prognosis	Chylomicrons	2	0.584795
A) CKD Prognosis	Ekg	2	0.584795
A) CKD Prognosis	Percent O2 Saturation	2	0.584795
A) CKD Prognosis	Specific Gravity Urine	2	0.584795
A) CKD Prognosis	Thyroid Markers Blood	2	0.584795
A) CKD Prognosis	Aki General	1	0.292398
A) CKD Prognosis	Alkaline Phosphatase	1	0.292398
A) CKD Prognosis	Anesthesia Time	1	0.292398
A) CKD Prognosis	Arthropathy Unspecified	1	0.292398
A) CKD Prognosis	Asa	1	0.292398
A) CKD Prognosis	Aspecific Synthoms	1	0.292398
A) CKD Prognosis	Bacteria Urine	1	0.292398
A) CKD Prognosis	Bilirubin	1	0.292398
A) CKD Prognosis	Blood Eon	1	0.292398
A) CKD Prognosis	Colloid	1	0.292398
A) CKD Prognosis	Country	1	0.292398
A) CKD Prognosis	Crystal	1	0.292398
A) CKD Prognosis	Dementia	1	0.292398
A) CKD Prognosis	Diabetes Comorbidity	1	0.292398
A) CKD Prognosis	Differential Activated Lymph	1	0.292398
A) CKD Prognosis	Differential Poikilocytosis	1	0.292398
A) CKD Prognosis	Differential Polychromatophili	1	0.292398
A) CKD Prognosis	Direct Bilirubin	1	0.292398
A) CKD Prognosis	Direct Microscopy	1	0.292398
A) CKD Prognosis	Erytropoietin	1	0.292398
A) CKD Prognosis	Glucose Urine	1	0.292398
A) CKD Prognosis	Hypertensive Crisis Events Per Year	1	0.292398
A) CKD Prognosis	Mch	1	0.292398
A) CKD Prognosis	Nephrosclerosis	1	0.292398
A) CKD Prognosis	Nt Pro Bnp	1	0.292398
A) CKD Prognosis	Occupation	1	0.292398
A) CKD Prognosis	Operation Time	1	0.292398
A) CKD Prognosis	Osteopontin	1	0.292398
A) CKD Prognosis	Osteoprotegerin	1	0.292398
A) CKD Prognosis	Pancreas Various	1	0.292398
A) CKD Prognosis	Platelets Blood	1	0.292398
A) CKD Prognosis	Prothrombin Time Pt	1	0.292398
A) CKD Prognosis	Red Cells Urine	1	0.292398
A) CKD Prognosis	Secondary Hyper Parathyroidismof Renal Origin	1	0.292398
A) CKD Prognosis	Spontaneus Bacterial Peritoneite	1	0.292398
A) CKD Prognosis	Time Since Hospitalization	1	0.292398
A) CKD Prognosis	Time Since Transfusion	1	0.292398
A) CKD Prognosis	Total Plasma Protein	1	0.292398
A) CKD Prognosis	Ulcer Of Lower Limb	1	0.292398
A) CKD Prognosis	Urbanization Level	1	0.292398
A) CKD Prognosis	Visits Per Year	1	0.292398
A) CKD Prognosis	Waist Measure	1	0.292398
A) CKD Prognosis	X25 Oh Vitamin D3	1	0.292398
B) CKD Diagnosis	Blood Pressure	22	7.07395	311
B) CKD Diagnosis	Hemoglobine, blood	19	6.10932
B) CKD Diagnosis	Pus Cell General	18	5.78778
B) CKD Diagnosis	Age	14	4.50161
B) CKD Diagnosis	Glucose, serum	14	4.50161
B) CKD Diagnosis	Creatinine, serum	13	4.18006
B) CKD Diagnosis	Diabetes Mellitus	12	3.85852
B) CKD Diagnosis	Red Blood Cells, blood	12	3.85852
B) CKD Diagnosis	Cardiovascular Disease, history	10	3.21543
B) CKD Diagnosis	Specific Gravity Urine	10	3.21543
B) CKD Diagnosis	Bacteria Urine	9	2.89389
B) CKD Diagnosis	Pedal Edema	9	2.89389
B) CKD Diagnosis	Potassium, serum	9	2.89389
B) CKD Diagnosis	Sodium, serum	9	2.89389
B) CKD Diagnosis	Appetite	8	2.57235
B) CKD Diagnosis	eGFR	8	2.57235
B) CKD Diagnosis	Albumine, urine	7	2.2508
B) CKD Diagnosis	Sex	6	1.92926
B) CKD Diagnosis	Uric Acid Blood	6	1.92926
B) CKD Diagnosis	CKD Class	5	1.60772
B) CKD Diagnosis	Glucose Urine	5	1.60772
B) CKD Diagnosis	Pack Cell Volume	5	1.60772
B) CKD Diagnosis	Albumine, serum	4	1.28617
B) CKD Diagnosis	White Blood Cells Blood	4	1.28617
B) CKD Diagnosis	Blood Pressure	4	1.28617
B) CKD Diagnosis	Blood Urea Nirtrogen	3	0.96463
B) CKD Diagnosis	Cholesterol, serum	3	0.96463
B) CKD Diagnosis	Liver Disease Various	3	0.96463
B) CKD Diagnosis	Age	3	0.96463
B) CKD Diagnosis	Cholesterol, serum	3	0.96463
B) CKD Diagnosis	Creatinine, serum	3	0.96463
B) CKD Diagnosis	Sex	3	0.96463
B) CKD Diagnosis	Ethnicity	2	0.643087
B) CKD Diagnosis	Total Plasma Protein	2	0.643087
B) CKD Diagnosis	eGFR	2	0.643087
B) CKD Diagnosis	Urine Protein	2	0.643087
B) CKD Diagnosis	Weight	2	0.643087
B) CKD Diagnosis	Aki General	1	0.321543
B) CKD Diagnosis	Biopsy Kidney	1	0.321543
B) CKD Diagnosis	BMI	1	0.321543
B) CKD Diagnosis	Disability	1	0.321543
B) CKD Diagnosis	Height	1	0.321543
B) CKD Diagnosis	Immagini	1	0.321543
B) CKD Diagnosis	Income Decile	1	0.321543
B) CKD Diagnosis	Kidney Lenght	1	0.321543
B) CKD Diagnosis	Metabolite	1	0.321543
B) CKD Diagnosis	Occurrence Of Aki And Aki Recovery Over Index Stay	1	0.321543
B) CKD Diagnosis	Quality Of Blood Red Cells	1	0.321543
B) CKD Diagnosis	Quality Of White Blood Cells	1	0.321543
B) CKD Diagnosis	Raman Spectroscopy	1	0.321543
B) CKD Diagnosis	Ratio Between The Number Of Total E Gfr Measurements And Hospital Visits With E Gfr Measurements	1	0.321543
B) CKD Diagnosis	Red Cells Urine	1	0.321543
B) CKD Diagnosis	Retinal Image Dla	1	0.321543
B) CKD Diagnosis	Rf Hybrid Dla	1	0.321543
B) CKD Diagnosis	Smoking	1	0.321543
B) CKD Diagnosis	Tampone Salivare	1	0.321543
B) CKD Diagnosis	Time Difference Between The First And Last Blood Measurement Of The Index Hospital Stay	1	0.321543
B) CKD Diagnosis	Triglyceride	1	0.321543
B) CKD Diagnosis	Urine Protein	1	0.321543
B) CKD Diagnosis	Waist Measure	1	0.321543
B) CKD Diagnosis	Weight	1	0.321543
B) CKD Diagnosis	Albumine, serum	1	0.321543
B) CKD Diagnosis	Blood Urea Nirtrogen	1	0.321543
B) CKD Diagnosis	BMI	1	0.321543
B) CKD Diagnosis	Calcium, serum	1	0.321543
B) CKD Diagnosis	Comorbidity Indexes	1	0.321543
B) CKD Diagnosis	Drugs Used	1	0.321543
B) CKD Diagnosis	Genes	1	0.321543
B) CKD Diagnosis	Height	1	0.321543
B) CKD Diagnosis	Mest C Classification For Histological Lesions	1	0.321543
B) CKD Diagnosis	Metabolite	1	0.321543
B) CKD Diagnosis	Phosphate Serum	1	0.321543
B) CKD Diagnosis	Total Plasma Protein	1	0.321543
B) CKD Diagnosis	Triglyceride	1	0.321543
B) CKD Diagnosis	Uric Acid Blood	1	0.321543
C) Risk of developing CKD	Blood Pressure	12	8.75912	137
C) Risk of developing CKD	Age	9	6.56934
C) Risk of developing CKD	Sex	7	5.10949
C) Risk of developing CKD	Cardiovascular Disease, history	6	4.37956
C) Risk of developing CKD	eGFR	6	4.37956
C) Risk of developing CKD	Cholesterol, serum	5	3.64964
C) Risk of developing CKD	Red Blood Cells, blood	5	3.64964
C) Risk of developing CKD	Albumine, urine	4	2.91971
C) Risk of developing CKD	Creatinine, serum	4	2.91971
C) Risk of developing CKD	Diabetes Mellitus	4	2.91971
C) Risk of developing CKD	Albumine, serum	3	2.18978
C) Risk of developing CKD	Drugs Used	3	2.18978
C) Risk of developing CKD	Glucose, serum	3	2.18978
C) Risk of developing CKD	Urine Protein	3	2.18978
C) Risk of developing CKD	BMI	2	1.45985
C) Risk of developing CKD	CKD Class	2	1.45985
C) Risk of developing CKD	Hb A1c	2	1.45985
C) Risk of developing CKD	Hemoglobine, blood	2	1.45985
C) Risk of developing CKD	Platelets Blood	2	1.45985
C) Risk of developing CKD	Potassium, serum	2	1.45985
C) Risk of developing CKD	Pus Cell General	2	1.45985
C) Risk of developing CKD	Red Cells Urine	2	1.45985
C) Risk of developing CKD	Smoking	2	1.45985
C) Risk of developing CKD	Sodium, serum	2	1.45985
C) Risk of developing CKD	Thyroid Markers Blood	2	1.45985
C) Risk of developing CKD	Uric Acid Blood	2	1.45985
C) Risk of developing CKD	White Blood Cells Blood	2	1.45985
C) Risk of developing CKD	Aldosterone	1	0.729927
C) Risk of developing CKD	Ana	1	0.729927
C) Risk of developing CKD	Appetite	1	0.729927
C) Risk of developing CKD	Aspecific Synthoms	1	0.729927
C) Risk of developing CKD	Bacteria Urine	1	0.729927
C) Risk of developing CKD	Big Et 1	1	0.729927
C) Risk of developing CKD	Blood Urea Nirtrogen	1	0.729927
C) Risk of developing CKD	C0 C1 C2	1	0.729927
C) Risk of developing CKD	Cd4	1	0.729927
C) Risk of developing CKD	Diabetes Comorbidity	1	0.729927
C) Risk of developing CKD	Diet General	1	0.729927
C) Risk of developing CKD	E0 E1	1	0.729927
C) Risk of developing CKD	Echocardiography	1	0.729927
C) Risk of developing CKD	Educational Level	1	0.729927
C) Risk of developing CKD	Ethnicity	1	0.729927
C) Risk of developing CKD	Genes	1	0.729927
C) Risk of developing CKD	Globulin Serum	1	0.729927
C) Risk of developing CKD	Glucose Urine	1	0.729927
C) Risk of developing CKD	Hiv	1	0.729927
C) Risk of developing CKD	Homocysteine	1	0.729927
C) Risk of developing CKD	Income Decile	1	0.729927
C) Risk of developing CKD	Inflammation Markers	1	0.729927
C) Risk of developing CKD	Ipertensione Secondaria	1	0.729927
C) Risk of developing CKD	M0 M1	1	0.729927
C) Risk of developing CKD	Max Diastolica	1	0.729927
C) Risk of developing CKD	Nephrotic Syndrome	1	0.729927
C) Risk of developing CKD	Nt Pro Bnp	1	0.729927
C) Risk of developing CKD	Ocular Vascular Calibers	1	0.729927
C) Risk of developing CKD	Pc Aa C38 0	1	0.729927
C) Risk of developing CKD	Pedal Edema	1	0.729927
C) Risk of developing CKD	Polysomnography	1	0.729927
C) Risk of developing CKD	S0 S1	1	0.729927
C) Risk of developing CKD	Sm C18 1	1	0.729927
C) Risk of developing CKD	Specific Gravity Urine	1	0.729927
C) Risk of developing CKD	T0 T1 T2	1	0.729927
C) Risk of developing CKD	Triglyceride	1	0.729927
C) Risk of developing CKD	Urine Acid	1	0.729927
D) CKD Treatment	Blood Iron	5	21.7391	23
D) CKD Treatment	Hemoglobine, blood	3	13.0435
D) CKD Treatment	Drugs Used	2	8.69565
D) CKD Treatment	Mcv	2	8.69565
D) CKD Treatment	White Blood Cells Blood	2	8.69565
D) CKD Treatment	Albumine, serum	1	4.34783
D) CKD Treatment	Calcium, serum	1	4.34783
D) CKD Treatment	Creatinine, serum	1	4.34783
D) CKD Treatment	Height	1	4.34783
D) CKD Treatment	Pcr	1	4.34783
D) CKD Treatment	Phosphate Serum	1	4.34783
D) CKD Treatment	Potassium, serum	1	4.34783
D) CKD Treatment	Sex	1	4.34783
D) CKD Treatment	Sodium, serum	1	4.34783
